# Supplementary material for: Metabolomics and proteomics reveal drought-stress responses of leaf tissues from spring-wheat
Source: Sci Rep. 2018 Apr 9;8:5710. doi: 10.1038/s41598-018-24012-y (PMC5890255; doi:10.1038/s41598-018-24012-y)
Supplement: Supplementary file 2 — Supplementary Table S2 [file 41598_2018_24012_MOESM2_ESM.xlsx]

## Sheet: BAHAR
Metabolite_Bahar	mean_ctrl	SD_ctrl	mean_stress	SD_stress	raw p-value (t-test)	FC	log2(FC)
glucose-6-phosphate	259955	139406	236048	76666.1	0.658178	0.908033	-0.139183
beta-D-Fructose 6-phosphate	331496	284157	509556	301631	0.215707	1.53714	0.620249
D-Glyceraldehyde 3-phosphate	51215.2	54627.7	72698.8	79147.4	0.512299	1.41948	0.50536
3-phosphoglycerate	1.45639e+06	1.47951e+06	360606	187522	0.0424914	0.247602	-2.0139
Phosphoenolpyruvate	1.36738e+06	232938	941617	299322	0.00391824	0.688626	-0.538207
pyruvate	250543	130780	647071	552483	0.0524123	2.58268	1.36887
isocitrate	5.52168e+06	3.93747e+06	4.62628e+06	4.24541e+06	0.648956	0.837839	-0.255256
aconitate	1.53195e+07	1.10613e+07	1.16303e+07	1.02664e+07	0.473942	0.759183	-0.39748
2-Oxoglutarate	1.2634e+07	8.76303e+06	9.36657e+06	8.39526e+06	0.431094	0.74138	-0.431714
Succinate	5.45765e+06	7.09544e+06	1.14061e+07	9.4333e+06	0.150079	2.08993	1.06345
Fumarate	29387.6	20810.6	28622.2	11368	0.924063	0.973955	-0.0380724
malate	1.29301e+07	1.10891e+07	2.796e+07	1.24115e+07	0.0154805	2.16239	1.11263
Oxaloacetate	322521	218603	93961.5	67108.7	0.00850559	0.291335	-1.77925
Methionine	9.86211e+08	7.82977e+08	2.12067e+09	9.46313e+08	0.0136339	2.15032	1.10455
S-adenosyl-L-methionine	151894	173316	493489	263598	0.00503771	3.2489	1.69995
homocysteine	1.66396e+06	1.82072e+06	1.7447e+06	1.027e+06	0.909194	1.04852	0.0683591
cystathionine	317493	148888	836312	618552	0.026361	2.63411	1.39732
Cysteine	59734.6	37806.7	37942.1	24831.4	0.167654	0.635178	-0.654766
glutathione disulfide	31893.8	32681.9	62237.6	40795.2	0.100785	1.9514	0.964511
glutathione	29572.2	35314.8	51033.1	47719.5	0.29421	1.72571	0.787192
Hypotaurine	62321.7	55202.2	43243	40307.6	0.414715	0.693867	-0.527268
taurine	147791	99520.8	308939	248109	0.0893667	2.09038	1.06377
Cystine	142718	116711	400398	172041	0.00186814	2.80551	1.48826
5-methyl-THF	147014	117308	667401	281654	0.00010349	4.53971	2.1826
N-N-Dimethylglycine	1.03035e+07	8.93537e+06	7.57777e+06	3.9242e+06	0.414422	0.735454	-0.443294
Glutamate	2.04244e+08	1.3021e+08	2.9201e+07	2.98255e+07	0.00119293	0.142971	-2.80621
glutamine	3.32038e+07	3.07694e+07	40700000	5.20281e+07	0.714741	1.22576	0.293679
Histidine	1.93444e+07	3.97747e+06	9.18933e+06	1.20256e+07	0.0286203	0.475037	-1.07389
Proline	8.50111e+08	3.7696e+08	2.53889e+09	5.71958e+08	1.51195e-06	2.98654	1.57847
ornithine	1.27229e+07	9.47884e+06	2.46919e+06	1.12158e+06	0.00531727	0.194075	-2.36532
N-acetyl-L-ornithine	3.58874e+07	2.78765e+07	2.14633e+08	1.19196e+08	0.000465645	5.98074	2.58032
arginine	1.72038e+08	2.11882e+08	729000000	2.25257e+08	5.86089e-05	4.23744	2.08319
Putrescine	1.76854e+06	1.30317e+06	1.16955e+06	1.10209e+06	0.308035	0.661307	-0.596607
Spermidine	1.3596e+06	1.33845e+06	1.33356e+06	1.14667e+06	0.965192	0.980846	-0.0279013
Spermine	392152	269781	2.99306e+06	2.73987e+06	0.0119672	7.63242	2.93214
asparagine	1.04014e+07	1.55833e+07	1.19326e+07	2.71057e+07	0.885033	1.14721	0.198125
L-Aspartate	3.16188e+07	2.9635e+07	5.96587e+06	1.09146e+07	0.0268695	0.188681	-2.40598
lysine	9.37667e+07	3.9851e+07	1.60667e+08	4.99825e+07	0.00633136	1.71347	0.776924
threonine	1.12378e+08	8.78205e+07	3.43251e+07	5.63775e+07	0.0393494	0.305444	-1.71102
Aminoadipic acid	5.64209e+06	3.66118e+06	1.41675e+07	5.63596e+06	0.00155441	2.51103	1.32828
L-Pipecolate	9.84314e+07	8.8665e+07	5.09311e+08	6.54177e+08	0.0803071	5.17427	2.37136
Leucine	3.59078e+09	1.77181e+09	4.77111e+09	1.1354e+09	0.111846	1.32871	0.410029
valine/Betaine	2.97556e+09	1.79228e+09	6.11111e+09	8.46263e+08	0.000219212	2.05377	1.03828
Alanine	1.69556e+08	1.04433e+08	5.34556e+07	6.14428e+07	0.0110069	0.315269	-1.66535
shikimate	743027	738004	2.07213e+06	1.78303e+06	0.0553879	2.78877	1.47963
Chorismate	53449.8	35131.3	74938.9	42199.6	0.257546	1.40204	0.487531
tyrosine	1.24007e+09	7.50118e+08	1.82667e+09	5.26142e+08	0.072779	1.47303	0.558791
phenylalanine	4630000000	2.4829e+09	6.87444e+09	1.23637e+09	0.0273732	1.48476	0.570231
tryptophan	1.19833e+09	9.28472e+08	3.09444e+09	1.1578e+09	0.00146747	2.58229	1.36865
serine	2.58409e+06	2.23591e+06	811463	1.13773e+06	0.0500142	0.314022	-1.67106
dihydroxy-acetone-phosphate	31274.2	35774.5	368871	272654	0.00201336	11.7947	3.56007
Methylglyoxal	7.97453e+06	7.67637e+06	1.09565e+07	1.10435e+07	0.515422	1.37394	0.458319
lactate	278759	151068	1.40074e+06	1.25799e+06	0.0172368	5.02493	2.3291
Sucrose	145705	173289	2.48305e+06	2.53357e+06	0.01391	17.0417	4.091
Sedoheptulose 1-7-bisphosphate	746120	375823	570411	288499	0.282325	0.764503	-0.387407
glucono-L-lactone	694961	802475	1.19196e+06	1.21328e+06	0.320621	1.71514	0.778329
D-gluconate	8.08379e+06	8.1348e+06	7.8659e+06	1.08224e+07	0.96209	0.973046	-0.0394196
D-Xylulose 5-phosphate	1.1572e+06	560842	1.5644e+06	716902	0.198295	1.35189	0.434976
D-Ribulose 5-phosphate	238348	184729	667840	407705	0.0109145	2.80195	1.48643
ribose-phosphate	780698	954498	1.47974e+06	754407	0.104027	1.8954	0.922502
AMP	111670	113081	311006	271618	0.0590399	2.78506	1.47771
dAMP	111670	113081	311006	271618	0.0590399	2.78506	1.47771
adenosine	1.71094e+07	1.26187e+07	8.42329e+06	6.58562e+06	0.0858311	0.49232	-1.02233
xanthosine	535766	735292	5.45489e+06	4.27428e+06	0.00364003	10.1815	3.34788
guanosine	1.50691e+07	1.96513e+07	1.55889e+08	8.85234e+07	0.000262044	10.3449	3.37085
guanine	8.59422e+07	6.35477e+07	1.41963e+09	8.86992e+08	0.000364065	16.5185	4.04601
GMP	1.34354e+06	1.63834e+06	3.83319e+06	4.26657e+06	0.121729	2.85305	1.51251
Sorbitol	20197.7	17360	236363	225295	0.0111131	11.7024	3.54874
indoleacrylic acid	833000000	6.48941e+08	2.21267e+09	8.23522e+08	0.00115226	2.65626	1.4094
acetyllysine	2.10822e+08	1.5309e+08	8.92889e+08	5.12365e+08	0.00148729	4.23527	2.08245
hypoxanthine	8.32845e+08	8.15893e+08	1.25689e+09	6.07124e+08	0.228964	1.50915	0.593738

## Sheet: KAVIR
Metabolite_kavir	mean_ctrl	SD_ctrl	mean_stress	SD_stress	raw p-value (t-test)	FC	log2(FC)
glucose-6-phosphate	298667	172134	227322	120491	0.323526	0.761124	-0.393798
D-glyceraldehdye-3-phosphate	41688.9	20920.9	32365.3	18496.4	0.331427	0.776354	-0.365214
3-phosphoglycerate	47777.8	26571.5	30133.3	9930.01	0.0804732	0.630698	-0.664979
pyruvate	178500	95731.4	47288.9	31281.5	0.00125122	0.264924	-1.91635
Chorismate	87705	54927.8	44690	41420.4	0.0790497	0.509549	-0.972707
phenylalanine	4.82889e+09	2.40472e+09	5.09556e+09	3.39194e+09	0.849845	1.05522	0.0775482
tryptophan	1.35778e+09	1.14922e+09	2.81678e+09	1.81565e+09	0.0585495	2.07455	1.0528
aspartate	2.41122e+07	2.34028e+07	4.95301e+07	3.09267e+07	0.0668804	2.05415	1.03854
asparagine	1.72778e+07	1.55026e+07	3.56889e+07	2.19883e+07	0.0568003	2.06559	1.04656
isocitrate	4.16667e+06	2.26272e+06	3.93444e+06	2.36362e+06	0.834085	0.944267	-0.0827338
succinate	1.83289e+06	1.43412e+06	811778	996709	0.098557	0.442895	-1.17496
fumarate	29922.2	13848.8	3.10159e+06	3.86007e+06	0.0296622	103.655	6.69565
glutathione disulfide	81508.9	52214.8	125146	51551.4	0.0933775	1.53536	0.61858
glutathione	193989	204004	25433.3	9271.19	0.0248364	0.131107	-2.93118
Glutamate	2.69278e+08	2.0692e+08	1.12678e+08	8.19347e+07	0.0508629	0.418444	-1.25689
Glutamine	5.16222e+07	4.93731e+07	9.43111e+07	1.02438e+08	0.27669	1.82695	0.869436
Proline	8.76156e+08	6.61715e+08	1.80798e+09	1.15968e+09	0.0525701	2.06354	1.04512
Histidine	2.15111e+07	5.78067e+06	2.85311e+07	1.35852e+07	0.17296	1.32634	0.407454
ornithine	2.51844e+07	2.1162e+07	5580000	3.01383e+06	0.0141921	0.221565	-2.1742
N-acetyl-L-ornithine	2.29589e+08	2.05175e+08	4.56411e+08	3.68414e+08	0.126149	1.98795	0.991281
arginine	3.37409e+08	3.41331e+08	5.72222e+08	2.68195e+08	0.124169	1.69593	0.762078
Putrescine	2.12222e+06	1.41402e+06	1.52567e+06	1.34345e+06	0.372475	0.718901	-0.476136
Spermidine	1.34789e+06	681209	760790	541029	0.0599243	0.564431	-0.825132
Spermine	454300	367734	5.83497e+06	4.98849e+06	0.00526893	12.8439	3.68301
Valine/Betaine	3.06167e+09	2.19379e+09	4.67667e+09	1.75293e+09	0.10372	1.52749	0.611163
Cysteine	174967	153782	373000	258530	0.0657823	2.13183	1.0921
Methionine	1.19827e+09	1.17882e+09	2.06944e+09	1.25674e+09	0.14883	1.72703	0.788295
N-N-Dimethylglycine	7.17522e+08	5.29705e+08	6.03556e+08	1.71143e+08	0.547723	0.841166	-0.249537
Hypotaurine	38850.1	31182.1	88285.3	63786.8	0.053063	2.27246	1.18426
S-Adenosyl-L-methionine	643211	890712	4.05657e+06	3.64429e+06	0.0148449	6.30674	2.65689
homocysteine	1.73602e+06	1.76924e+06	1.62617e+06	1.48462e+06	0.888314	0.93672	-0.0943103
5-methyl-THF	590663	472908	287833	288899	0.120647	0.487305	-1.0371
Cystine	53777.8	73656.9	327678	291884	0.0148435	6.09318	2.6072
cystathionine	543444	212478	936111	547007	0.0619037	1.72255	0.784547
threonine	3.79067e+08	2.58117e+08	2.17389e+08	1.8018e+08	0.142898	0.573485	-0.802173
taurine	184289	74884.9	113700	65324.7	0.0489455	0.616966	-0.696737
Lysine	1.66056e+08	1.45891e+08	2.26056e+08	1.73347e+08	0.438552	1.36132	0.445011
L-Pipecolate	46300000	3.02308e+07	6.82222e+07	4.99588e+07	0.276661	1.47348	0.55923
Aminoadipic acid	4.68889e+06	3.43915e+06	1.91078e+07	1.37316e+07	0.00754709	4.07512	2.02684
leucine	3.36922e+09	1.95437e+09	4.03556e+09	1.7323e+09	0.455158	1.19777	0.260352
D-gluconolactone-6-phosphate	398065	225431	217073	141086	0.0580257	0.545321	-0.874822
phospho-D-gluconate	369444	215817	255778	167031	0.229444	0.692331	-0.530467
ribose-phosphate	288589	400537	542778	480633	0.240571	1.8808	0.911346
Sedoheptoluse bisphosphate	183333	148913	121444	68465.5	0.273981	0.662424	-0.594173
D-Erythrose 4-phosphate	219511	192229	376367	216140	0.123305	1.71457	0.777845
Sucrose	2.79709e+06	1.84371e+06	4.05111e+06	925978	0.0869743	1.44833	0.534392
Adenine	3.54942e+08	2.50539e+08	4.08667e+09	2.42555e+09	0.00030124	11.5136	3.52527
dAMP	131603	187229	349778	247077	0.0508257	2.65783	1.41025
guanosine	3.36344e+07	3.29882e+07	8.17889e+07	5.67315e+07	0.0427356	2.4317	1.28197
guanine	1.64272e+08	1.82916e+08	5.12256e+08	5.44225e+08	0.0877918	3.11833	1.64078
deoxyinosine	3.03833e+06	2.57532e+06	1.32122e+07	1.03482e+07	0.0112929	4.34851	2.12052
deoxyadenosine	1.55098e+07	1.39557e+07	7906000	4.33832e+06	0.138114	0.509743	-0.972157
xanthosine	2067000	1.87433e+06	1.44578e+06	781535	0.37239	0.699457	-0.515693
dGMP	1.33511e+06	1.22126e+06	1.16756e+06	868994	0.741708	0.874501	-0.193469
sorbitol	6.84357e+07	7.43253e+07	1.95878e+08	1.18275e+08	0.0146202	2.86222	1.51713
acetyllysine	4.05044e+08	3.0661e+08	8.97022e+08	7.62833e+08	0.0915294	2.21463	1.14706
cytosine	4.13548e+07	5.11954e+07	1.67988e+08	1.39693e+08	0.0212544	4.06211	2.02223
